# Supplementary material for: Structural Basis of the Immunological Cross-Reactivity between Kiwi and Birch Pollen
Source: Foods. 2023 Oct 27;12(21):3939. doi: 10.3390/foods12213939 (PMC10649968; doi:10.3390/foods12213939)
Supplement: Supplementary file 1 [file foods-12-03939-s001.zip]

Archive with 1 entries (1 files):
- foods-2672902-supplementary.pdf
